# Supplementary material for: Impact of STAT3 phosphorylation in glioblastoma stem cells radiosensitization and patient outcome
Source: Oncotarget. 2017 Dec 16;9(3):3968–79. doi: 10.18632/oncotarget.23374 (PMC5790515; doi:10.18632/oncotarget.23374)
Supplement: Supplementary file 2 [file oncotarget-09-3968-s002.xlsx]

## Sheet: Supplementary Table 2
Supplementary Table 2: Clinical data of 61 GBM patients
NAME	SEX	AGE	STATUS (1=relapse)	VITAL STATUS (1=dead)	PFS (moths)	OS (moths)	pY705 Staining Score	pY705 rating	pS727 Staining Score	pS727 rating
GBM 1	F	69	1	1	7	17	1	Low	180	Medium
GBM 2	M	58	1	1	4	5	60	Medium	300	High
GBM 3	M	60	1	1	41	51	0	Low	70	Low
GBM 4	M	57	1	1	11	19	5	Low	150	Medium
GBM 5	F	64	1	1	6	10	0	Low	210	High
GBM 6	F	53	1	1	3	7	10	Low	100	Medium
GBM 7	M	59	1	1	8	15	30	Low	10	Low
GBM 8	M	56	1	1	6	9	2	Low	160	Medium
GBM 9	F	32	1	1	12	25	5	Low	50	Low
GBM 10	M	52	1	1	4	9	15	Low	180	Medium
GBM 12	F	66	0	1	37	37	60	Medium	180	Medium
GBM 11	M	59	1	1	8	9	5	Low	70	Low
GBM 13	F	66	1	1	22	36	60	Medium	180	Medium
GBM 15	M	73	1	1	2	5	0	Low	240	High
GBM 14	M	65	1	1	7	16	0	Low	30	Low
GBM 16	F	35	1	1	12	20	0	Low	285	High
GBM 17	F	60	1	1	28	32	0	Low	20	Low
GBM 18	F	68	1	1	2	22	5	Low	20	Low
GBM 19	M	72	1	1	8	14	180	High	270	High
GBM 20	F	65	1	1	7	12	1	Low	5	Low
GBM 21	F	59	1	1	59	66	10	Low	30	Low
GBM 22	M	68	1	1	10	23	0	Low	100	Medium
GBM 23	M	55	1	1	5	9	0	Low	210	High
GBM 24	F	79	1	1	16	19	20	Low	70	Low
GBM 25	M	62	1	1	8	19	1	Low	20	Low
GBM 26	F	39	1	1	15	20	150	High	240	High
GBM 27	M	69	1	1	17	25	10	Low	240	High
GBM 28	M	62	0	1	45	45	150	High	30	Low
GBM 29	M	58	1	1	6	9	0	Low	10	Low
GBM 30	M	59	1	1	2	3	10	Low	300	High
GBM 31	M	50	1	1	4	23	10	Low	140	Medium
GBM 32	M	63	1	1	3	10	15	Low	270	High
GBM 33	M	63	1	1	5	9	5	Low	40	Low
GBM 35	M	56	1	1	14	18	0	Low	100	Medium
GBM 34	M	58	1	1	8	10	90	Medium	60	Low
GBM 36	F	65	1	1	23	28	0	Low	30	Low
GBM 37	M	60	1	1	3	36	150	High	200	Medium
GBM 38	M	63	1	1	15	25	10	Low	80	Low
GBM 39	M	69	1	1	8	9	5	Low	120	Medium
GBM 40	M	71	1	1	8	17	2	Low	20	Low
GBM 41	M	83	1	1	11	25	10	Low	200	Medium
GBM 42	F	71	1	1	8	14	5	Low	120	Medium
GBM 43	F	49	1	1	13	21	180	High	270	High
GBM 44	M	68	1	1	12	19	5	Low	100	Medium
GBM 45	M	54	1	1	6	24	30	Low	30	Low
GBM 46	M	53	1	1	6	12	105	Medium	210	High
GBM 47	M	64	1	1	9	14	20	Low	160	Medium
GBM 48	F	65	1	1	4	6	60	Medium	210	High
GBM 49	M	51	1	1	17	70	0	Low	40	Low
GBM 50	F	74	1	1	6	12	100	Medium	210	High
GBM 51	M	69	1	1	9	15	15	Low	150	Medium
GBM 52	M	45	1	1	15	23	20	Low	200	Medium
GBM 53	M	61	1	1	10	27	20	Low	210	High
GBM 54	M	76	1	1	9	10	4	Low	195	Medium
GBM 55	M	57	1	1	3	9	0	Low	140	Medium
GBM 56	F	51	1	1	5	8	75	Medium	210	High
GBM 57	M	74	1	1	17	18	0	Low	285	High
GBM 58	F	51	1	1	2	3	1	Low	300	High
GBM 59	M	75	1	1	3	14	0	Low	270	High
GBM 60	F	73	1	1	12	18	120	Medium	270	High
GBM 61	M	42	1	1	8	14	0	Low	200	Medium
